# Supplementary material for: Efficient rational modification of non-ribosomal peptides by adenylation domain substitution
Source: Nat Commun. 2020 Sep 11;11:4554. doi: 10.1038/s41467-020-18365-0 (PMC7486941; doi:10.1038/s41467-020-18365-0)
Supplement: Supplementary file 6 — Source Data [file 41467_2020_18365_MOESM6_ESM.xlsx]

## Sheet: Figure 2b
A domain	C domain	Relative yield
D2A	TTT	77.7193
D2A	TTT	72.9421
D2A	TTT	79.1094
D2A	TTT	80.9546
D2A	TTT	83.1789
D2A	TTT	69.176
D2A	TTK	6.51698
D2A	TTK	6.44115
D2A	TTK	14.6811
D2A	TTK	4.19159
D2A	TTK	11.1425
D2A	TTK	11.3447
D2A	TKT	19.9638
D2A	TKT	11.6227
D2A	TKT	11.4711
D2A	TKT	18.245
D2A	TKT	16.7537
D2A	TKT	13.9481
D2A	TKK	3.50914
D2A	TKK	-0.509731
D2A	TKK	4.46963
D2A	TKK	-2.10211
D2A	TKK	-1.6977
D2A	TKK	-2.4307
D2A	KTT	36.5195
D2A	KTT	31.9446
D2A	KTT	38.9713
D2A	KTT	25.3223
D2A	KTT	20.0649
D2A	KTT	20.4946
D2A	KTK	-1.39439
D2A	KTK	-1.47022
D2A	KTK	2.32117
D2A	KTK	-1.74825
D2A	KTK	-2.4307
D2A	KTK	-1.54604
D2A	KKT	3.10473
D2A	KKT	1.15848
D2A	KKT	2.14424
D2A	KKT	-0.636111
D2A	KKT	-1.14163
D2A	KKT	-0.181144
D2A	KKK	-1.52077
D2A	KKK	8.64016
D2A	KKK	9.32261
D2A	KKK	9.14567
D2A	KKK	-3.01205
D2A	KKK	-3.21426
J1A	KKT	-2.75929
J1A	KTK	13.1645
J1A	TKK	54.6171
J1A	KKK	53.6566
J1A	TTK	62.0482
J1A	TKT	-0.560283
J1A	KTT	-1.97574
J1A	TTT	-0.105316
J1A	KKT	-2.12739
J1A	KTK	18.5989
J1A	TKK	47.5904
J1A	KKK	51.6851
J1A	TTK	47.1859
J1A	TKT	-2.50653
J1A	KTT	-2.75929
J1A	TTT	-0.181144
J1A	KKT	-2.15267
J1A	KTK	9.47426
J1A	TKK	55.249
J1A	KKK	46.276
J1A	TTK	59.8997
J1A	TKT	-2.83512
J1A	KTT	4.89932
J1A	TTT	3.20583
J1A	KKT	-0.509731
J1A	KTK	40.1845
J1A	TKK	77.3401
J1A	KKK	78.1995
J1A	TTK	59.2426
J1A	TKT	-0.383352
J1A	KTT	1.00682
J1A	TTT	0.324374
J1A	KKT	0.0210633
J1A	KTK	18.1439
J1A	TKK	70.6673
J1A	KKK	60.0767
J1A	TTK	70.0607
J1A	TKT	5.20263
J1A	KTT	-1.01525
J1A	TTT	0.0968911
J1A	KKT	-0.0800404
J1A	KTK	21.5814
J1A	TKK	54.1874
J1A	KKK	68.6958
J1A	TTK	71.3497
J1A	TKT	-0.737215
J1A	KTT	-1.19218
J1A	TTT	1.86621

## Sheet: Figure 2d
A domain	C domain	Relative yield
D2A	Shell 1	74.876
D2A	Shell 1	77.243
D2A	Shell 1	83.6677
D2A	Shell 1	81.0978
D2A	Shell 1	83.3296
D2A	Shell 1	80.151
J1A	Shell 1	7.92381
J1A	Shell 1	4.88052
J1A	Shell 1	4.67764
J1A	Shell 1	4.20424
J1A	Shell 1	2.78404
J1A	Shell 1	4.20424
D2A	Shell 1 and 2	65.2728
D2A	Shell 1 and 2	65.2051
D2A	Shell 1 and 2	75.8228
D2A	Shell 1 and 2	71.0212
D2A	Shell 1 and 2	83.4648
D2A	Shell 1 and 2	62.9058
J1A	Shell 1 and 2	2.24301
J1A	Shell 1 and 2	0.687556
J1A	Shell 1 and 2	0.349414
J1A	Shell 1 and 2	-0.3945
J1A	Shell 1 and 2	-0.123986
J1A	Shell 1 and 2	0.822813
D2A	Loop	61.4856
D2A	Loop	64.1907
D2A	Loop	71.2917
D2A	Loop	65.0023
D2A	Loop	74.7408
D2A	Loop	57.4955
J1A	Loop	2.58115
J1A	Loop	2.24301
J1A	Loop	2.10775
J1A	Loop	2.85167
J1A	Loop	0.484671
J1A	Loop	0.417042
D2A	Shell 1 and loop	64.5289
D2A	Shell 1 and loop	66.8282
D2A	Shell 1 and loop	66.9635
D2A	Shell 1 and loop	74.1997
D2A	Shell 1 and loop	77.6488
D2A	Shell 1 and loop	71.968
J1A	Shell 1 and loop	6.09784
J1A	Shell 1 and loop	4.47475
J1A	Shell 1 and loop	4.81289
J1A	Shell 1 and loop	4.20424
J1A	Shell 1 and loop	4.00135
J1A	Shell 1 and loop	2.58115
D2A	Shell 1 and edges of loop	65.6109
D2A	Shell 1 and edges of loop	67.1664
D2A	Shell 1 and edges of loop	68.5189
D2A	Shell 1 and edges of loop	67.6398
D2A	Shell 1 and edges of loop	78.3251
D2A	Shell 1 and edges of loop	62.7705
J1A	Shell 1 and edges of loop	3.59558
J1A	Shell 1 and edges of loop	3.59558
J1A	Shell 1 and edges of loop	3.59558
J1A	Shell 1 and edges of loop	2.71641
J1A	Shell 1 and edges of loop	1.0257
J1A	Shell 1 and edges of loop	1.90487
D2A	Shell 1, 2 and loop	64.867
D2A	Shell 1, 2 and loop	64.7994
D2A	Shell 1, 2 and loop	78.1898
D2A	Shell 1, 2 and loop	71.1564
D2A	Shell 1, 2 and loop	75.417
D2A	Shell 1, 2 and loop	58.6452
J1A	Shell 1, 2 and loop	4.27187
J1A	Shell 1, 2 and loop	3.66321
J1A	Shell 1, 2 and loop	3.52795
J1A	Shell 1, 2 and loop	2.64878
J1A	Shell 1, 2 and loop	0.619928
J1A	Shell 1, 2 and loop	2.31064
D2A	Linker	-0.123986
D2A	Linker	0.214157
D2A	Linker	0.0788999
D2A	Linker	-0.732642
D2A	Linker	-0.935528
D2A	Linker	-0.867899
J1A	Linker	65.6109
J1A	Linker	96.2466
J1A	Linker	78.6632
J1A	Linker	72.9148
J1A	Linker	72.509
J1A	Linker	79.5424

## Sheet: Figure 3a
Substitution type	Specificity	Relative yield
CA	Lys	77.6411
CA	Lys	68.063
CA	Lys	72.0285
CA	Lys	70.1783
CA	Lys	60.3422
CA	Lys	55.0748
A	Lys	76.726
A	Lys	80.9354
A	Lys	95.8821
A	Lys	68.4046
A	Lys	61.8472
A	Lys	63.5134
CA	Ser	5.16523
CA	Ser	5.95831
CA	Ser	4.55516
CA	Ser	10.1944
CA	Ser	6.70071
CA	Ser	4.497
A	Ser	78.1901
A	Ser	85.938
A	Ser	106.558
A	Ser	74.6932
A	Ser	64.5884
A	Ser	66.6308
CA	fhOrn	13.0351
CA	fhOrn	8.21556
CA	fhOrn	12.425
CA	fhOrn	10.7319
CA	fhOrn	7.18445
CA	fhOrn	15.0318
A	fhOrn	19.4408
A	fhOrn	26.8836
A	fhOrn	40.9761
A	fhOrn	42.82
A	fhOrn	40.9388
A	fhOrn	30.1353

## Sheet: Figure 3b
Substitution	Relative yield
1: Ala	52.8828
1: Ala	49.1413
1: Ala	50.9814
1: Ala	53.0669
1: Ala	52.5762
1: Ala	56.3791
2: Ser	79.7485
2: Ser	92.3226
2: Ser	95.9415
2: Ser	93.6721
2: Ser	73.0628
2: Ser	73.7375
3: Gly	-4.40605
3: Gly	-3.60867
3: Gly	-2.81129
3: Gly	0.0102229
3: Gly	0.378246
3: Gly	-0.480474
4: fhOrn	34.8497
4: fhOrn	32.6416
4: fhOrn	37.4259
4: fhOrn	38.8366
4: fhOrn	28.2866
4: fhOrn	29.1454
5: Ser	82.9994
5: Ser	83.4287
5: Ser	88.5811
5: Ser	86.6183
5: Ser	80.7912
5: Ser	77.6631
6: Glu	37.6712
6: Glu	33.7457
6: Glu	43.6823
6: Glu	50
6: Glu	33.9297
6: Glu	33.1936
7: Asp	-5.44878
7: Asp	-3.17931
7: Asp	-2.56594
7: Asp	11.2963
7: Asp	-1.58454
7: Asp	-0.725823
8: fhOrn	45.093
8: fhOrn	55.8884
8: fhOrn	63.4328
8: fhOrn	63.3102
8: fhOrn	63.8622
8: fhOrn	53.4962
9: Asn	-4.1607
9: Asn	-2.87262
9: Asn	-2.0139
9: Asn	-10.1104
9: Asn	-4.6514
9: Asn	-1.89123

## Sheet: Figure 5
Substitution	Yield (mg/L)
TycB_m1	7.72472
TycB_m2	8.53197
TycB_m3	7.09088
TycC_m6	3.09773
TycC_m6	2.9572
TycC_m6	3.12652
SrfC_m1	1.66212
SrfC_m1	2.05602
SrfC_m1	1.69769
WP_000023653 m3	1.93124
WP_000023653 m3	2.07614
WP_000023653 m3	2.15813

## Sheet: Supplementary figure 12b
Substitution type	Specificity	Relative yield
1	Lys	-2.24565
1	Lys	-1.07699
1	Lys	1.26031
1	Ser	-3.4143
1	Ser	-2.52062
1	Ser	-3.55179
2	Lys	-2.72686
2	Lys	-1.5582
2	Lys	-1.07699
2	Ser	-2.24565
2	Ser	-2.1769
2	Ser	-2.45188
3	Lys	-2.1769
3	Lys	-1.5582
3	Lys	0.43538
3	Ser	-1.97067
3	Ser	-1.97067
3	Ser	-2.03941
4	Lys	-4.033
4	Lys	-3.75802
4	Lys	-3.68928
4	Ser	-4.23923
4	Ser	-3.34555
4	Ser	-2.72686
5	Lys	-2.45188
5	Lys	-2.1769
5	Lys	-1.35197
5	Ser	-2.58937
5	Ser	-1.62695
5	Ser	0.0229148
6	Lys	-1.35197
6	Lys	-1.42071
6	Lys	1.3978
6	Ser	-2.93309
6	Ser	-3.20807
6	Ser	-3.00183
